# Supplementary material for: Western diet associated with increased post-stroke depressive symptoms
Source: J Nutr Sci. 2022 Jun 9;11:e44. doi: 10.1017/jns.2022.38 (PMC9201874; doi:10.1017/jns.2022.38)
Supplement: Supplementary file 1 [file S2048679022000386sup001.zip]

Archive with 2 entries (2 files):
- Supplemental_Table_2.docx
- Supplementary_Table_1.docx
